# Supplementary material for: Interplay of the Mass Transport and Reaction Kinetics for Lateral Flow Immunoassay Integrated on Lab-on-Disc
Source: Sensors (Basel). 2025 Oct 10;25(20):6271. doi: 10.3390/s25206271 (PMC12567277; doi:10.3390/s25206271)
Supplement: Supplementary file 1 [file sensors-25-06271-s001.zip]

Archive with 1 entries (1 files):
- sensors-3875847-supplementary.pdf
